# Supplementary material for: Inclusion Complexes of Rifampicin with Native and Derivatized Cyclodextrins: In Silico Modeling, Formulation, and Characterization
Source: Pharmaceuticals (Basel). 2021 Dec 24;15(1):20. doi: 10.3390/ph15010020 (PMC8781390; doi:10.3390/ph15010020)
Supplement: Supplementary file 1 [file pharmaceuticals-15-00020-s001.zip]

Archive with 1 entries (1 files):
- pharmaceuticals-1517477-supplementary.pdf
